# Supplementary material for: Electrocrystallization of Calcium Oxalate on Electrospun PCL Fibers Loaded with Phytic Acid as a Template
Source: Polymers (Basel). 2022 Aug 5;14(15):3190. doi: 10.3390/polym14153190 (PMC9371010; doi:10.3390/polym14153190)
Supplement: Supplementary file 1 [file polymers-14-03190-s001.zip]

Archive with 1 entries (1 files):
- polymers-1834714-supplementary.pdf
